# Supplementary material for: High-Throughput Screening of a Corynebacterium glutamicum Mutant Library on Genomic and Metabolic Level
Source: PLoS One. 2014 Feb 4;9(2):e86799. doi: 10.1371/journal.pone.0086799 (PMC3913579; doi:10.1371/journal.pone.0086799)
Supplement: Table S2 — List of all reproducibly quantified metabolites in the wild type showing the relative standard error and the signal to noise ratio for each metabolite. (XLS) [file pone.0086799.s002.xls]

## Sheet: Tabelle1
Metabolite	relative Standard Error in the wild type (%)	Signal to Noise ratio
Amino acids
Alanine	11.6473	91.09
Aspartate	44	350.06
Glutamate	45	1579.48
Glutamine	14.737	1147.35
Glycine	23.5141	298.32
Isoleucine	22.7972	80.41
Lysine	34.3361	72.99
Proline	41.6441	340.12
Serine	25.8745	184.28
Threonine	12.29	113.6
Tryptophan	15.4481	136
Tyrosine	23.6852	140.88
Valine	9.20484	414.85
Non-proteinogenic amino acids and dipeptides
Alanyl-alanine	17.0792	146.52
Beta-alanine	34.2	65.04
Gamma-glutamyl-valine	80	22.58
Homoserine	27.9411	46.09
N-acetyl-glutamate	11.2116	132.35
N-acetyl-glutamine	23.1224	40.55
Citric acid cycle
Αlpha-ketoglutarate	16.9953	157.49
Citrate	15.6512	202.92
Fumarate	19.1646	334.45
Malate	19.4605	396.12
Succinate	23.2046	331.5
Glycolysis/PPP
6-Phospho-gluconate	19.6581	18.62
Fructose-1,6-bisphosphate	41	239.5
Glucose	30.9881	119.37
Glucose-1-phosphate	7.44908	215.56
Glycerate-3-phosphate	21.9082	237.91
Glucose-6-phosphate	10.8591	89.98
Pentose (Ribose/Ribulose/Xylulose)	27.0812	6.05
Phosphoenolpyruvate	89	51.96
Fatty acids
Dodecanoate	21.5292	19.62
Hexadecanoate	34	307.58
Octadecanoate	24.6717	156.73
Tetradecanoate	23.4797	126.7
Pyrimidine
Thymine	21.991	87.01
UMP	16.6042	58.92
Uracil	16.6675	256.69
Uridine	17.3898	46.73
Purine
5'-Methylthioadenosine	46.3404	71.23
Adenine	11.1485	186.09
AMP	13.7085	273.92
IMP	58	77.79
other metabolites
2,6-Diaminopimelate	22.7353	101.13
Dimethylbenzimidazole	18.7951	51.45
Glycerol-3-phosphate	18.3211	182.24
Malate methylester	19.2207	77.47
Monomethyl phosphate	17.546	175.39
Nicotinamide	16.894	26.79
Phosphate	15.1371	639.75
Pyrophosphate	10.532	260.36
Quinate	12.8425	84.67
Succinate methylester	32.263	111.89
Trehalose	21.7298	416.5
Urea	94	49.53
not identified metabolites (with entry in the library)
NA_1375.4	33.4083	93.98
NA_1493.1	25.6661	64.48
NA_1643	127.414	57.89
NA_1705.4	61	150.03
NA_1733.4	21.6383	255.09
NA_1876.8	26.2965	20.86
NA_2019.3	7.95691	95.79
NA_2276.4	21.5593	22.52
NA_2600.6	53.9182	7.58
NA_2878.8	61.4454	21.49
NA_3126.24	21.854	257.03
NA_3478.5	10.442	262.07
NA114002_1144.3	21.9205	468.53
NA141014_1423.9	31.8103	7.44
NA168015_1687.88	25.2598	53.12
Unknown#bth-pae-008_1031.8	57	415.82
Unknown#bth-pae-013_1169.8	32.3242	166.95
Unknown#bth-pae-024_1385.3	19.6213	5.91
Unknown#bth-pae-039_1586.9	48.2949	39.45
Unknown#bth-pae-061_1488.8	49	14.97
Unknown#similar_to_Lumichrome	19.8733	144.16
Unknown#sst-cgl-008_1248.7	20.7579	267.26
Unknown#sst-cgl-062_1772.1	34.5056	89.81
Unknown#sst-cgl-101_2195.7	41.8696	87.89
Unknown#sst-cgl-109_2257.8	43.9424	18.43
Unknown#sst-cgl-111_2282.3	30.3338	54.15
Unknown#sst-cgl-119_2551.4	50	68.32
Unknown#sst-cgl-121_2635	16.6379	220.76
Unknown#sst-cgl-122_2666	12.192	95.37
Unknown#sst-cgl-129_3413.2	18.7917	69.23
Unknown#sst-cgl-A09_2381.3	11.1038	55.88
