# Supplementary material for: High-Throughput Screening of a Corynebacterium glutamicum Mutant Library on Genomic and Metabolic Level
Source: PLoS One. 2014 Feb 4;9(2):e86799. doi: 10.1371/journal.pone.0086799 (PMC3913579; doi:10.1371/journal.pone.0086799)
Supplement: Table S3 — Table of mutant to wild type ratios of the mean peak areas for every metabolite and all mutants. (XLS) [file pone.0086799.s003.xls]

## Sheet: Tabelle1
mutant / wild type ratios of the mean peak areas
Metabolite	P7A1	P7A2	P7A3	P7A4	P7A5	P7A6	P7A7	P7A8	P7A9	P7A10	P7A11	P7A12	P7B1	P7B2	P7B3	P7B4	P7B5	P7B6	P7B7	P7B8	P7B9	P7B10	P7B11	P7B12	P7C1	P7C2	P7C3	P7C4	P7C5	P7C6	P7C7	P7C8	P7C9	P7C11	P7C12	P7D1	P7D2	P7D3	P7D4	P7D6	P7D8	P7D9	P7D10	P7D11	P7D12	P7E1	P7E2	P7E3	P7E4
2,6-Diaminopimelate	0.445079	0.105824	0.0565492	1.82212	0.450107	0.0881629	0.0860581	1.14963	0.631544	2.45	0.687987	0.848609	0.202318	0.207049	0.322206	0.261076	1.35903	1.26344	1.34367	1.05323	0.671092	2.20318	1.27155	0.790742	2.59147	4.8509	0.699098	1.44892	1.32001	0.512378	0.592931	0.515202	1.05019	0.473771	0.531466	1.15753	0.777625	0.519261	0.281014	0.812158	0.68281	0.907945	0.705794	1.02133	1.21736	4.01537	0.922955	1.09973	1.48295
5-methylthioadenosine	1.43202	0.265336	1.18872	0.725081	0.839632	0.831428	0.949683	0.917803	0.474368	0.713224	0.549429	0.748126	0.748875	0.869119	0.713219	1.08582	0.943453	1.18376	1.24667	1.07753	1.104	1.08401	1.48717	1.33535	1.06138	1.11669	1.53305	1.52437	1.08881	1.33613	1.19427	1.26637	1.01615	1.02663	1.18312	0.768885	0.998912	1.0019	0.530923	0.989344	1.18092	1.07007	1.25428	1.06944	1.12148	1.26762	1.14482	1.1034	1.21662
6-phospho-gluconate	ND	ND	ND	ND	ND	ND	ND	ND	ND	ND	ND	ND	ND	ND	ND	ND	ND	ND	ND	ND	ND	ND	ND	ND	ND	ND	ND	ND	ND	2.1608	0.848002	0.745903	2.37959	2.75447	0.8803	0.926115	0.835821	1.1284	1.54985	5.05393	1.12251	0.95724	0.928497	2.66287	0.979274	1.19396	0.986383	0.801166	0.870421
Adenine	0.908864	ND	0.889583	1.00601	0.96878	0.409298	0.929106	0.391549	1.00709	0.800977	0.987671	0.420457	0.402498	0.44871	0.966524	0.800778	0.678964	1.09085	1.02313	1.04688	1.06795	1.25588	1.03092	1.0982	1.15261	1.44148	1.06196	1.05773	1.23911	0.84323	0.802206	0.816923	0.893893	0.861551	0.854327	0.975259	0.946878	0.96028	0.97593	0.999664	0.936698	0.963104	0.981006	1.02568	1.01718	1.11658	1.10273	1.02773	1.05294
Alanine	ND	ND	ND	ND	ND	ND	ND	ND	ND	ND	ND	ND	ND	ND	ND	ND	ND	ND	ND	ND	ND	ND	ND	ND	ND	ND	ND	ND	ND	ND	ND	ND	ND	ND	ND	ND	ND	ND	ND	ND	ND	ND	ND	ND	ND	ND	ND	ND	ND
Alanyl-alanine	ND	ND	ND	ND	ND	ND	ND	ND	ND	ND	ND	ND	ND	ND	ND	ND	ND	ND	ND	ND	ND	ND	ND	ND	ND	ND	ND	ND	ND	4.07648	2.36326	1.63641	1.47721	ND	ND	1.40019	1.31774	2.17793	ND	ND	ND	0.0158541	ND	0.488403	0.417396	0.271706	ND	0.742123	0.443517
Αlpha-ketoglutarate	0.919603	0.507947	1.00964	0.978898	0.840606	0.96434	0.951873	1.02718	0.987186	0.690442	0.990083	0.955525	1.09376	0.984512	1.05173	1.04408	1.03787	1.1266	1.08945	1.07123	0.965175	0.974784	0.941727	0.912091	1.31913	1.26438	0.939043	0.865345	0.967863	2.64203	0.94441	0.875793	1.14247	1.04686	0.854143	1.43575	1.03456	1.17561	0.62204	1.00993	1.30152	1.38939	0.88	1.10008	0.866026	0.793669	1.13121	1.17012	1.16265
AMP	1.14959	0.177828	1.11549	1.04946	1.0409	1.09316	1.04403	0.9491	1.06766	1.06437	1.12854	1.10102	1.03453	0.958912	1.00812	0.959899	1.00565	1.07045	0.983679	0.91964	0.966962	1.00568	1.09143	0.939176	0.749947	0.978572	0.934929	0.981864	0.691833	0.984907	1.13638	1.07684	1.16973	0.850389	0.999162	1.17315	0.942596	0.680444	0.639712	0.834372	0.838304	0.920195	0.874821	0.926212	1.0835	0.998141	0.900145	0.917081	1.22867
Aspartate	0.978251	1.43968	0.456506	1.04873	0.81438	0.529913	0.568568	0.901183	0.457936	0.337595	0.591607	0.825384	0.522594	0.68192	0.83551	0.537208	0.914918	1.08357	1.09314	1.02455	1.30165	1.31524	1.17626	1.16623	1.23757	1.56088	1.17007	1.19053	1.32972	0.601563	1.03552	0.889515	0.932811	0.947895	0.945233	0.908527	0.959791	0.930292	1.30911	1.09864	1.28382	0.915872	1.26788	1.02229	0.885315	0.357532	1.03952	1.07261	0.948484
Beta-alanine	1.6029	ND	0.966216	1.29651	1.34992	0.248131	1.24777	2.05221	1.18042	0.12027	0.84623	1.87922	1.26805	2.95443	1.9995	0.912586	1.82955	2.26569	0.871201	2.9586	2.25956	2.22579	0.958004	0.327247	1.97308	2.68918	1.76763	0.946641	3.42987	0.775298	1.25881	0.467867	1.26675	0.57969	1.02809	1.23767	1.07807	0.601438	0.358601	1.13346	1.26429	0.730414	0.494974	0.67884	1.19528	0.85336	1.27176	1.30651	1.16752
Citrate	0.793797	0.491543	1.20943	0.84217	0.890822	1.01319	1.07771	0.937046	1.01432	0.868202	1.1519	0.862314	1.01102	0.963551	1.23426	1.00989	0.975928	1.30258	0.851774	0.963927	0.945294	1.03089	0.80361	0.823052	1.17594	1.18536	0.893335	0.96844	1.36722	1.23675	1.06785	1.04364	0.985076	1.16375	1.04172	0.815935	0.949262	1.29509	1.48285	1.03935	1.13438	0.951992	1.15152	0.986186	0.716531	0.996777	1.10406	0.980705	0.723715
Dihydrosphingosine	ND	ND	ND	ND	ND	ND	ND	ND	ND	ND	ND	ND	ND	ND	ND	ND	ND	ND	ND	ND	ND	ND	ND	ND	ND	ND	ND	ND	ND	ND	ND	ND	ND	ND	ND	ND	ND	ND	ND	ND	ND	ND	ND	ND	ND	ND	ND	ND	ND
Dimethylbenzimidazole	0.688846	1.07187	1.09692	1.03293	1.00676	0.932452	0.981433	0.998768	0.996083	1.29943	0.915055	1.00069	0.978795	0.957909	0.927871	1.14902	0.954394	0.936203	0.979567	0.935137	0.92038	0.860506	0.960385	0.989047	0.961223	0.739384	0.963808	0.98328	1.09334	0.943961	1.46676	1.0257	0.846354	1.01869	1.07998	1.17851	1.01857	0.90863	6.5086	0.929647	1.00365	0.906198	0.932098	1.11687	0.88791	0.401748	0.733906	1.01757	0.908676
Dodecanoate	ND	ND	ND	ND	ND	ND	ND	ND	ND	ND	ND	ND	ND	ND	ND	ND	ND	ND	ND	ND	ND	ND	ND	ND	ND	ND	ND	ND	ND	ND	ND	ND	ND	ND	ND	ND	ND	ND	ND	ND	ND	ND	ND	ND	ND	ND	ND	ND	ND
Fructose-1,6-bisphosphate	1.03252	0.146031	0.814871	0.911681	0.890972	0.853488	0.833153	0.869802	0.841703	0.777291	0.834241	1.05661	0.92675	0.846909	0.76706	0.826571	0.929816	0.777012	0.933952	0.801574	0.731153	0.603888	0.99764	0.883517	0.694666	0.670021	0.890656	0.845411	0.678062	0.810894	0.853146	0.776237	0.903582	0.770647	0.805767	0.854926	0.940119	0.558089	0.499369	0.900761	0.831844	0.910737	0.866225	0.815885	0.815813	0.634047	0.939829	0.922173	0.751281
Fumarate	0.956194	0.175287	0.91768	1.12086	0.83287	1.00497	1.02521	1.01573	1.09204	0.712089	1.10751	1.09107	1.203	1.16145	1.25814	1.05147	1.22723	1.37552	1.09639	1.28499	1.76763	1.58815	0.947519	1.18483	1.3257	1.15485	0.989002	0.909904	0.891104	0.321691	0.93752	1.13575	0.71893	1.1235	1.10653	0.830885	1.19547	0.836477	0.683279	1.27955	1.08598	1.15126	1.26715	1.02211	1.08409	0.987422	1.08055	0.858366	1.033
Gamma-Glutamylvaline	0.947681	1.53811	0.840567	0.460529	0.832884	0.771635	0.746396	0.835512	0.653618	0.826758	0.656738	0.785041	0.695561	0.654324	0.633612	0.651503	0.486042	0.553607	0.755202	0.654484	0.453707	0.744692	0.81781	0.782535	0.737326	1.21441	0.913337	0.439259	0.582807	1.03918	0.569011	0.731895	0.834603	0.581761	0.645829	0.820473	0.563785	1.31225	0.69487	0.664779	0.558343	0.882069	0.446109	0.663932	1.18738	0.326663	0.603304	0.783672	1.41001
Glucopyranose	0.988129	1.0923	1.04099	0.907667	1.09003	1.25416	1.08418	1.10974	1.33992	1.3502	1.06499	1.15063	1.23183	1.15352	1.11861	1.27268	1.11276	0.984312	1.12494	1.14189	1.05525	1.11576	1.09673	1.14805	1.13912	1.17093	1.17364	1.03218	1.05373	1.28681	0.977661	1.00791	0.973388	1.07433	1.02748	0.992125	1.01971	1.26998	1.4832	1.10716	1.14766	1.147	1.12574	1.05216	1.02607	1.10611	1.11367	1.05725	1.04648
Glucose	0.779807	2.56143	1.13642	0.740659	0.829066	1.11608	0.777594	1.05049	1.26108	1.18454	0.884509	0.902323	1.1511	0.964877	0.799995	1.09364	0.844746	1.04808	1.17039	1.10274	0.856107	0.835263	0.905651	0.808042	1.29072	0.815566	1.0344	0.721904	0.646016	1.24411	0.895326	2.19982	0.836923	0.960475	1.10063	0.816902	1.00734	0.797054	0.766444	1.03197	1.16603	0.897467	1.04378	0.932939	0.90622	0.749622	0.823389	0.840252	1.03402
Glucose-1-phosphate	1.15028	1.70936	1.1763	0.861132	1.04649	1.1407	1.02172	0.891246	1.12554	0.976143	1.15123	0.918411	0.619511	1.06568	1.10235	0.765273	1.02929	1.04189	0.878347	1.05218	1.19283	1.03734	0.972859	1.07101	1.18769	1.02368	1.02996	0.983072	1.0853	1.04499	1.03188	1.13463	0.855604	0.992084	1.03878	1.11697	1.03372	1.02974	0.308345	1.08384	0.95613	0.988832	0.938142	0.93967	1.23935	1.29245	0.859826	0.869658	1.18273
Glucose-6-phosphate	1.2434	0.750525	1.36768	0.848588	1.37229	1.53442	1.12261	0.862864	1.13455	1.18972	1.12018	0.847835	1.08687	1.34098	1.15932	0.842594	1.0816	1.05253	0.747488	1.13008	1.17977	1.03425	0.891248	1.02634	1.08984	0.967837	0.914733	0.975406	1.00233	0.471515	0.880222	0.989792	0.948657	1.05918	1.06677	1.32811	1.21792	0.984699	0.804178	1.25101	1.01331	1.11894	1.06656	1.03239	1.52199	2.06855	0.984434	0.87979	2.96866
Glutamate	1.43294	0.698078	0.83953	0.136659	0.32435	1.02782	0.926727	0.338219	0.762897	0.692246	0.524346	1.13937	0.726717	1.24789	1.22131	1.0392	1.09791	0.986855	0.928308	1.92658	0.916815	1.13568	1.876	1.8545	1.64447	2.00114	1.82438	1.58538	2.71356	1.39641	0.897206	1.06514	1.09313	1.51959	1.18708	1.52741	1.67056	1.21748	1.26472	1.13294	1.15293	1.43973	1.19921	1.08538	1.04509	0.605992	1.10134	1.2234	0.9787
Glutamine	0.933871	0.258804	0.73728	1.06259	1.0231	0.957967	0.804882	1.24626	0.903889	3.098	0.956799	0.981759	0.89838	0.824337	0.923376	0.801911	1.04091	1.20039	0.991241	0.979229	1.06009	1.16283	0.977072	0.948726	1.02366	1.21459	0.81262	1.06898	0.760073	1.15077	1.29131	1.16356	0.982983	1.1139	1.02944	1.03023	1.10255	1.27673	0.59059	1.0165	0.895792	1.02466	1.03292	1.02583	0.991399	7.94269	0.635941	0.901727	1.0017
Glyceric_acid-3-phosphate	1.04296	2.34305	0.92278	1.04014	0.855745	0.827719	0.982104	0.867569	0.77722	0.785995	0.915703	0.898236	0.858145	0.85684	0.943048	0.84202	0.894912	1.05154	0.970574	0.888092	0.941859	0.914995	0.953959	0.902734	0.922323	1.10876	0.87629	0.963784	0.901857	1.20578	0.986098	0.999998	0.907305	0.911852	0.886717	0.960778	0.984384	0.760994	1.00086	0.934811	0.898889	1.05985	0.934714	0.986901	0.998429	0.819539	0.904935	0.86524	1.00284
Glycerol-3-phosphate	1.12327	0.364078	0.964711	1.19014	0.992934	0.929886	0.860231	0.941448	0.811508	1.03473	0.821868	0.93415	0.824993	0.802396	0.777299	0.826813	0.88246	0.907164	0.946775	0.79771	0.978583	0.991532	0.977665	0.900023	1.09837	1.38427	1.07561	0.921153	1.01433	1.15196	1.06707	1.03058	1.133	0.828345	0.898656	1.06003	0.767809	0.761103	0.960029	0.816111	0.863227	0.866375	0.750591	0.84833	1.10756	1.88764	0.81962	0.864336	1.17413
Glycine	0.787777	ND	0.844976	1.11123	0.850478	0.788199	0.88382	1.12076	0.94736	0.93501	0.836459	0.678043	0.851462	0.834162	0.88293	0.846569	0.859538	0.951783	0.765977	0.91655	0.90228	0.821394	0.630633	0.812493	1.1483	1.36054	0.81882	0.781621	1.38594	1.36322	0.82742	0.772002	0.846224	0.655531	0.859213	0.887239	0.901855	1.04404	0.457726	0.889304	0.997357	0.984692	0.74535	0.663599	0.996633	1.04925	0.875674	0.977667	1.03908
Hexadecanoate	0.889421	1.52645	0.968367	0.773421	1.09336	1.18749	1.10387	0.98369	1.22066	1.23521	1.14538	1.29843	1.38542	1.45725	1.2572	1.35571	1.24991	1.03983	1.17012	1.23533	1.13606	0.978464	1.24974	1.34793	1.15361	1.04638	1.32486	1.23215	1.24646	1.0114	0.92376	0.947693	0.843884	1.23857	1.09179	0.943198	1.14754	1.51654	2.12111	1.24466	1.255	1.19366	1.35352	1.31724	0.972832	1.18612	1.36917	1.1363	0.944894
Homoserine	0.931628	ND	0.853012	1.54678	ND	0.598158	ND	0.752023	0.401342	0.414001	0.456666	0.275653	ND	0.0689059	0.308221	0.0373222	0.52864	1.05622	0.558686	0.417048	0.982842	1.47069	0.761368	0.595296	1.60598	1.65204	1.21952	1.67933	1.18428	0.849192	0.88297	1.18005	0.968752	0.867024	1.21234	1.17207	0.964526	0.679916	0.398503	0.836588	0.665592	0.764572	0.642899	1.36801	1.35424	1.81314	0.873426	1.31472	1.04478
IMP	ND	ND	0.780917	0.900058	1.27318	0.858488	0.66247	ND	2.40866	1.26891	0.907613	ND	2.05998	1.51023	ND	0.429729	ND	0.324251	2.08987	ND	0.0616585	0.22304	1.59834	ND	0.740309	1.24953	0.569068	0.113487	0.661475	10.1742	0.24286	0.985057	0.664732	2.41592	0.243616	1.01836	0.75208	2.95584	5.20996	0.468831	0.706721	0.917975	1.86244	0.59485	1.40998	0.457229	0.227785	0.573406	1.6291
Isoleucine	1.49662	0.288204	0.559242	1.0624	1.42971	0.80031	0.909528	0.750929	0.946137	1.27704	0.408707	0.68132	0.393229	1.00468	1.43862	0.796962	0.674178	1.33798	1.37806	0.0664832	1.46302	1.3675	0.459264	0.845637	1.22749	0.848207	0.645425	1.07998	0.973864	0.917627	1.39092	1.75247	0.976597	1.58064	1.95587	1.12804	1.11649	0.677168	0.711541	0.996086	1.4319	0.347488	1.01573	0.860832	0.848246	2.92587	0.688026	1.19102	0.607473
Lysine	2.31407	0.47617	1.45277	1.87668	2.20672	0.411072	2.14079	1.31913	0.703595	0.864116	1.36593	0.89849	0.826516	4.51756	0.413114	0.844797	1.57772	1.65831	1.2604	1.90367	2.73943	0.29398	2.0308	1.46905	6.15567	1.99972	5.91574	3.66733	4.20088	ND	1.31505	1.24414	3.46467	4.96406	1.00209	3.15121	3.06656	0.947631	5.26625	0.829434	0.935249	0.868783	0.847218	1.03806	0.753552	1.5116	0.904858	0.950328	0.866262
Malate	1.05646	0.192846	1.19486	1.15379	0.904022	1.12836	1.09934	0.905086	0.933381	0.567194	1.10241	0.919801	0.990803	1.06201	1.16342	0.780679	1.06308	1.3388	0.905646	1.04489	1.48064	1.57105	0.892837	0.923619	1.21984	1.05011	1.0159	1.068	1.11531	0.414311	0.984423	1.33624	0.669444	1.08407	1.34482	0.715336	0.956219	0.927157	0.955011	1.05896	1.17815	1.00495	1.38214	1.02359	1.03588	0.702754	0.977645	0.950349	1.05945
Malate methylester	0.707542	0.0172716	1.19983	0.242163	0.760722	1.58134	1.29062	0.0367129	0.336901	1.03095	0.771633	0.284252	0.487147	0.468232	1.22798	0.068902	0.694392	2.12902	1.9052	0.557102	1.44045	1.8317	1.34178	1.5263	2.50337	1.5929	0.965855	1.37187	0.442055	1.05883	1.09227	1.55084	1.11075	1.39695	1.06396	0.760682	1.33684	1.36638	2.9946	0.939665	1.21083	1.03965	1.00227	1.36711	0.888785	1.21469	0.875315	0.872389	0.733489
Melibiose	ND	ND	ND	ND	ND	ND	ND	ND	ND	ND	ND	ND	ND	ND	ND	ND	ND	ND	ND	ND	ND	ND	ND	ND	ND	ND	ND	ND	ND	ND	ND	ND	ND	ND	ND	ND	ND	ND	ND	ND	ND	ND	ND	ND	ND	ND	ND	ND	ND
Monomethyl phosphate	0.701977	0.188007	0.724132	0.727058	0.164006	1.00927	0.962344	0.406009	0.352476	0.344857	0.671064	0.387215	0.709243	0.907792	0.888766	1.0172	0.638037	0.679724	1.08652	0.906672	0.893521	0.578532	0.983773	0.923959	0.962035	0.578985	1.10234	0.978116	0.972364	1.00232	0.986264	1.04641	0.945656	0.957453	0.968377	0.96443	0.957058	0.817428	0.619215	0.875596	0.876932	0.904203	0.948664	0.892824	0.879471	0.946729	0.917969	0.866188	0.941459
N-acetyl-glutamate	1.23277	ND	0.627127	1.74588	1.00363	0.762211	0.70997	1.1263	0.626887	0.527556	0.76886	0.840939	0.619429	0.787366	1.12653	0.498395	1.32759	1.76993	1.24049	1.32669	2.25331	2.45916	1.07577	1.05149	2.06005	1.98285	0.727895	1.51545	1.25946	0.861583	0.842017	0.767648	1.04012	0.772102	0.757935	1.04049	0.967781	0.558456	0.238982	1.08966	1.05266	1.10258	0.945985	0.885455	1.26136	0.724388	0.914859	1.04962	1.29274
N-acetyl-glutamine	ND	ND	ND	ND	ND	ND	ND	ND	ND	ND	ND	ND	ND	ND	ND	ND	ND	ND	ND	ND	ND	ND	ND	ND	ND	ND	ND	ND	ND	ND	ND	ND	ND	ND	ND	ND	ND	ND	ND	ND	ND	ND	ND	ND	ND	ND	ND	ND	ND
NA_1375.4	0.858554	0.0869633	0.445028	0.162759	0.850259	0.508697	0.494169	0.460108	1.04341	0.599385	0.504883	1.06436	0.997055	0.321051	0.835338	1.02677	1.03304	0.391732	1.04347	0.98235	0.463615	1.41459	1.50446	1.06627	0.940917	0.944628	1.41361	1.48864	1.04636	0.402177	0.884326	0.98776	0.888284	0.902584	1.15716	1.01818	1.13316	1.08704	0.573351	0.920989	1.30029	1.22152	1.22053	1.17232	0.902598	1.24459	1.2728	1.13519	0.853454
NA_1493.1	ND	ND	ND	0.979491	0.398842	ND	ND	0.680896	0.0479806	ND	ND	ND	ND	ND	ND	ND	0.133805	0.911368	ND	ND	ND	0.807203	0.0697597	ND	0.992039	0.717245	ND	ND	ND	ND	ND	ND	ND	ND	ND	ND	ND	ND	ND	ND	ND	ND	ND	ND	ND	ND	ND	ND	ND
NA_1643	ND	ND	ND	ND	ND	ND	ND	ND	ND	ND	ND	ND	ND	ND	ND	ND	ND	ND	ND	ND	ND	ND	ND	ND	ND	ND	ND	ND	ND	ND	ND	ND	ND	ND	ND	ND	ND	ND	ND	ND	ND	ND	ND	ND	ND	ND	ND	ND	ND
NA_1705.4	0.528641	5.54228	0.489132	0.720986	0.685517	0.60732	0.40267	0.956352	0.39987	2.86524	0.563124	0.701261	0.7318	0.597399	0.603224	0.654256	0.895714	0.836882	0.833682	0.780466	0.800069	0.947014	0.836073	0.774156	0.997678	1.02177	0.735223	0.958251	0.904281	0.34005	0.639473	0.636678	0.556207	0.556775	0.578071	0.667361	0.818732	1.15345	ND	0.790353	0.974274	0.986268	0.907908	0.702837	0.844723	11.4605	0.709579	0.754291	0.855693
NA_1733.4	1.36274	1.85219	1.20597	0.701436	0.849346	1.19922	1.03776	0.672275	0.954951	0.440672	0.820319	1.08247	1.05931	1.21025	1.03666	1.15255	0.864389	0.853016	1.14451	0.832588	0.951544	0.862074	1.28887	1.15617	0.97833	0.902239	1.39833	1.0787	1.04751	1.64848	1.09022	1.16045	0.949863	1.36949	1.31308	0.992943	1.17579	0.952154	1.10346	1.09146	1.0716	1.01954	1.13972	0.860855	0.860589	0.162635	1.02468	0.93752	0.765672
NA_1876.8	0.982828	0.893681	0.759218	1.23979	0.785633	2.2926	1.82553	0.790378	1.05734	0.254189	1.7629	0.506747	0.389826	1.59809	1.14507	1.39534	1.7583	1.40036	1.05005	1.47349	1.25629	1.33745	0.997096	1.62608	1.35161	1.08392	2.1172	0.713117	1.57027	ND	ND	ND	0.477297	ND	ND	0.330993	ND	ND	ND	ND	ND	1.11159	ND	1.0606	0.904005	ND	ND	ND	0.983318
NA_2019.3	1.03422	1.69327	1.15987	0.949079	1.07556	1.10261	1.06765	1.00685	0.713118	1.09693	1.04229	1.04565	1.10114	1.12747	0.778035	1.0599	1.01833	0.993881	0.995828	1.03016	1.03296	0.978748	0.978971	1.04373	0.973206	1.03654	1.03125	0.985732	1.03132	1.2077	1.08037	1.07613	0.99428	1.15268	1.14381	1.00739	1.02437	1.00836	1.90573	1.17529	1.09282	1.03773	1.07556	1.00676	1.00222	1.09226	1.04234	0.989232	0.971087
NA_2276.4	1.10335	0.449428	0.739188	1.60978	0.679044	0.627496	0.98308	0.50766	0.533103	0.656398	1.03053	0.661381	0.876369	0.573568	1.28111	0.480193	1.2707	1.23416	1.20642	0.952103	1.62247	1.6832	1.2271	0.467811	1.71339	1.01299	1.20563	1.24068	1.12868	0.893643	0.927647	1.49495	0.984235	0.930794	1.03855	0.792526	1.07259	1.06717	0.32049	1.05914	0.862562	0.545585	1.01055	0.583954	1.30144	1.05202	0.729317	0.886207	0.532725
NA_2600.6	ND	ND	ND	ND	ND	ND	ND	ND	ND	ND	ND	ND	ND	ND	ND	ND	ND	ND	ND	ND	ND	ND	ND	ND	ND	ND	ND	ND	ND	ND	ND	ND	ND	ND	ND	ND	ND	ND	ND	ND	ND	ND	ND	ND	ND	ND	ND	ND	ND
NA_2878.8	ND	ND	ND	ND	ND	ND	ND	ND	ND	ND	ND	ND	ND	ND	ND	ND	ND	ND	ND	ND	ND	ND	ND	ND	ND	ND	ND	ND	ND	0.00169281	1.36901	1.16135	1.18109	1.22242	1.16877	1.07255	1.00348	0.0364801	0.806938	0.967023	0.7624	0.845813	1.06964	0.594973	0.000142819	0.644027	1.20171	1.12831	0.223519
NA_3126.24	0.886679	1.71217	1.15247	0.894144	1.21116	1.28614	1.27551	0.960506	1.32566	0.699257	1.25818	1.01052	1.30252	1.19218	1.02154	1.24622	1.41161	0.962262	0.881205	1.06598	1.12079	1.16326	0.780421	1.11612	0.786778	0.930185	0.885609	1.01745	0.750838	3.50277	0.998707	0.987678	1.37064	0.878431	0.831912	1.16494	1.01672	1.05256	0.951869	1.07809	0.952198	1.11262	1.06468	1.12424	1.06773	0.562798	1.35555	1.24334	1.03162
NA_3478.5	1.18393	ND	1.04981	0.950383	0.851465	0.993177	1.06691	0.838289	1.18799	0.999419	1.09411	1.09593	1.02947	0.93756	0.948429	0.961462	0.974369	0.91083	1.12922	0.906209	0.933686	0.884246	1.29685	1.08732	0.845234	1.03028	1.37243	1.06151	1.00728	1.80632	1.11811	1.16502	1.06282	0.873716	1.03487	0.962405	0.8056	1.17984	0.406386	0.870165	0.839406	0.963618	0.928902	0.897696	1.0304	1.05059	0.955195	0.985737	1.02622
NA114002_(classified_unknown)_1144.3	ND	ND	ND	ND	ND	ND	ND	ND	ND	ND	ND	ND	ND	ND	ND	ND	ND	ND	ND	ND	ND	ND	ND	ND	ND	ND	ND	ND	ND	ND	ND	ND	ND	ND	ND	ND	ND	ND	ND	ND	ND	ND	ND	ND	ND	ND	ND	ND	ND
NA141014_(classified_unknown)_1423.9	ND	ND	ND	ND	ND	ND	ND	ND	ND	ND	ND	ND	ND	ND	ND	ND	ND	ND	ND	ND	ND	ND	ND	ND	ND	ND	ND	ND	ND	ND	ND	ND	ND	ND	ND	ND	ND	ND	ND	ND	ND	ND	ND	ND	ND	ND	ND	ND	ND
NA168015_(classified_unknown)_1687.88	ND	ND	ND	ND	ND	ND	ND	ND	ND	ND	ND	ND	ND	ND	ND	ND	ND	ND	ND	ND	ND	ND	ND	ND	ND	ND	ND	ND	ND	0.711334	ND	ND	1.19516	ND	0.954824	ND	1.01326	0.714647	ND	1.19446	ND	1.16839	ND	ND	1.21027	0.131944	0.803591	1.04955	ND
Nicotinamide	ND	ND	ND	ND	ND	ND	ND	ND	ND	ND	ND	ND	ND	ND	ND	ND	ND	ND	ND	ND	ND	ND	ND	ND	ND	ND	ND	ND	ND	ND	ND	ND	ND	ND	ND	ND	ND	ND	ND	ND	ND	ND	ND	ND	ND	ND	ND	ND	ND
Octadecanoate	0.863749	1.4539	0.861042	0.784306	1.0868	1.11684	1.03436	0.917943	1.15829	1.2376	1.11219	1.22861	1.28456	1.37316	1.1785	1.18941	1.1431	0.972231	1.04581	1.13685	1.10626	0.9138	1.16718	1.20832	0.958334	0.867299	1.06796	1.12585	1.06983	0.890027	0.806004	0.77079	0.827866	1.19591	0.976274	0.972246	1.22002	1.60827	2.03067	1.32352	1.28508	1.2558	1.31042	1.28872	0.971944	1.12871	1.2596	1.07004	0.929088
Pentose (Ribose/Ribulose/Xylulose)	2.48714	ND	0.544936	2.06774	0.803809	2.8134	0.396498	2.6608	2.44916	0.692129	1.04048	1.23267	1.68753	1.11903	0.890888	1.16986	0.735601	ND	2.6515	0.111279	1.82774	3.00035	ND	2.443	1.68881	ND	0.95866	1.9299	ND	ND	ND	ND	ND	ND	ND	ND	ND	ND	ND	ND	ND	ND	ND	ND	ND	ND	ND	ND	ND
Phosphate	1.06119	2.37505	1.01992	0.780438	1.08488	1.08753	1.06151	0.814446	0.862243	0.938769	0.971623	1.03348	1.06839	1.12478	1.00123	0.98473	0.895156	0.829666	0.926245	0.95646	0.820704	0.689877	0.856083	1.00264	1.28188	0.966825	0.934382	0.778628	0.892467	1.22597	0.89997	0.417302	0.91698	0.945677	ND	0.348695	ND	1.10292	1.57858	0.920779	0.967893	0.84171	0.973183	0.313821	ND	0.348783	0.941045	0.928901	0.897525
Phosphoenolpyruvate	2.74627	1.64561	1.26268	0.304057	2.41951	0.856241	3.0583	0.600838	0.173745	0.468097	1.11122	0.677727	1.2233	1.35761	3.16722	1.30782	5.27243	3.23159	1.93658	1.40467	0.81236	2.76255	0.538181	0.728728	2.93732	1.2408	0.55078	1.62932	0.980501	0.553155	0.872314	0.400372	0.992759	1.26243	0.719163	1.0834	2.05057	1.0809	4.63561	4.55384	0.250301	0.623053	5.40851	1.79539	3.99408	0.266336	0.48359	1.43659	1.99961
Proline	0.808506	1.90022	0.602213	1.26932	0.687294	0.869001	0.528651	1.71739	0.744888	2.29416	0.215685	0.72038	0.422309	0.650493	0.299213	0.248912	0.720806	1.12974	0.762884	0.70006	0.862271	1.07056	0.695502	0.808916	1.22253	1.67004	0.274665	0.933327	1.83279	2.99581	0.661551	0.821624	0.870976	0.849449	0.706109	1.10881	0.960834	0.815706	0.590587	0.747642	0.614679	1.96584	0.638252	1.15896	0.84006	12.201	0.913474	1.20418	0.625794
Pyroglutamic_acid	1.02889	0.342239	0.706981	1.21678	0.943366	0.69964	0.660746	1.13545	0.70538	0.775173	0.739661	0.890417	0.730583	0.684226	0.807676	0.614263	1.00036	1.15715	0.966763	0.968405	1.09068	1.13186	0.932121	0.979982	1.17681	1.87905	0.915084	1.09784	1.43625	1.22894	0.966503	0.854642	1.03551	0.868261	0.828106	0.939678	0.938636	1.06327	0.703719	1.02442	1.00554	0.990531	0.931275	0.930202	0.872684	0.843872	0.987868	0.961359	0.884169
Pyrophosphate	1.26821	0.0106895	1.39633	1.43869	1.35755	1.38289	1.30325	1.26112	1.21826	1.19824	1.31647	1.33688	1.24025	1.086	1.06357	1.11188	1.09093	1.05054	0.89493	0.740668	0.870604	0.772814	0.784748	0.651371	0.587793	0.703234	0.719032	0.769739	0.498638	0.638453	0.915813	0.908653	1.11266	0.900328	0.9489	1.01215	0.930191	0.701978	1.02601	1.19975	1.11683	1.14889	1.03096	0.913728	1.20202	0.922656	0.914671	1.05426	1.27536
Quinate	1.15406	ND	0.855519	1.22255	1.03292	1.01388	0.996723	1.02128	0.958207	0.52062	0.976787	1.0351	0.946655	0.956424	0.981484	0.414941	1.06166	1.19756	1.17336	1.15724	1.21448	1.20727	1.02507	0.990528	1.2131	0.95319	0.735793	1.14307	0.695178	ND	1.15244	1.15755	0.941831	1.03121	1.09472	1.03877	1.04222	0.151299	29.1898	0.915443	0.901087	0.916471	1.06676	1.03591	1.12753	1.21808	1.03708	0.920892	0.984737
Serine	1.20247	8.43622	0.776128	1.49196	0.849233	1.12627	0.807047	0.868341	0.87635	0.753911	0.352815	0.88015	0.725426	0.697676	0.851742	0.860605	0.9976	1.50295	0.946064	0.937392	1.15083	1.62848	0.964929	0.96459	1.85397	2.00885	0.601088	1.26611	1.66141	0.931704	0.88118	1.01978	0.908114	0.837604	0.840253	1.14348	1.08786	0.943129	0.881738	0.927475	0.771661	1.20554	0.734246	1.00975	1.43099	0.915957	0.760201	0.99551	1.54023
Succinate	0.960459	0.218815	0.921803	1.07326	0.87054	1.00803	0.957187	0.897457	0.866234	0.746737	0.959274	0.875247	0.962166	0.894715	0.942653	0.723661	0.986646	1.2817	0.89138	0.935335	1.15794	1.24806	0.817099	0.959002	1.21884	1.3669	0.794369	0.932573	1.07447	0.585847	0.941251	1.06265	0.91572	0.778433	0.926104	0.952559	0.905512	0.698237	0.415347	0.898795	0.936146	0.958881	0.90577	1.12692	1.08661	0.884836	0.962104	1.0327	1.08742
Succinate methylester	0.997578	ND	0.917924	1.10502	0.719622	1.11235	0.361224	1.1022	0.733368	1.05454	0.996044	0.528477	1.21977	1.02246	0.913388	1.09033	1.05272	0.975364	1.07991	1.05088	1.01782	0.843474	1.11067	1.02926	0.786931	0.926582	0.746726	1.12835	0.994349	1.35074	1.03326	1.01539	1.01451	0.992119	0.987119	0.91937	1.00232	1.39541	1.20868	1.05682	1.04886	0.999474	1.17564	0.990857	1.07052	0.202277	1.068	1.05482	1.0772
Tetradecanoate	0.642598	1.00157	0.677477	0.495157	0.606227	0.670243	0.418965	0.767733	0.943799	0.484308	0.467875	1.06933	0.986842	1.13761	1.12146	0.754418	1.02674	0.962088	0.718267	1.27219	1.11485	1.04107	1.2592	1.27374	1.06379	0.870573	1.09281	1.2346	0.95458	0.953521	0.789647	0.873582	0.702238	1.08607	0.854975	0.781217	1.00761	1.51353	2.24469	1.02374	1.1613	1.10292	1.22836	1.20243	0.795733	1.06701	1.19274	0.994126	0.783537
Threonine	1.08547	0.446448	1.03046	1.11562	1.13831	1.23179	1.05172	1.27405	1.17485	1.21505	0.966114	0.987614	0.823799	1.03103	0.688353	0.946781	1.04332	0.967762	0.909688	1.01761	0.930458	1.09757	0.867541	0.903498	0.847743	0.740486	0.566521	0.908041	0.913688	0.987307	1.21259	1.23647	1.03618	1.16256	1.11028	1.08038	1.09236	0.932714	0.506089	0.928647	0.936491	0.974477	0.872434	1.01859	1.01086	1.3558	0.904776	1.01317	0.903942
Thymine	0.362415	0.181966	0.664612	1.63646	0.782789	0.972027	1.67171	1.64153	0.534222	1.04064	0.749305	0.83804	0.360968	2.57652	1.08791	1.0707	1.13202	1.75606	0.857483	1.61666	1.62783	0.939823	2.72635	0.509475	1.3347	3.16121	0.811781	1.88536	1.90756	0.122038	0.754385	0.657555	0.652354	0.932035	0.804985	0.70272	0.716843	0.425159	0.811483	0.985814	0.76232	1.02349	0.941466	0.949999	0.970571	0.949184	0.98953	0.937722	1.00989
Trehalose	ND	ND	ND	ND	ND	ND	ND	ND	ND	ND	ND	ND	ND	ND	ND	ND	ND	ND	ND	ND	ND	ND	ND	ND	ND	ND	ND	ND	ND	ND	ND	ND	ND	ND	ND	ND	ND	ND	ND	ND	ND	ND	ND	ND	ND	ND	ND	ND	ND
Tryptophan	0.93494	1.68354	0.676142	0.757468	1.33246	0.696186	1.02462	1.0359	1.10268	0.73114	1.40358	1.20099	1.82925	0.872216	1.43601	0.760299	0.259979	0.924848	1.08521	1.58396	1.13523	1.02043	0.761548	1.22677	1.05224	0.216305	0.750698	0.727414	0.208416	1.54281	2.04252	0.83216	0.594229	0.956927	2.31445	0.618822	3.42564	2.02067	6.0808	3.61538	1.97017	1.80011	2.84061	1.68566	0.854953	3.60137	1.84074	3.42152	0.869833
Tyrosine	0.775933	0.0284469	0.445284	1.29267	0.949081	0.871388	0.856878	1.32367	0.959127	1.94975	0.96445	1.03233	0.91168	0.441149	0.631638	0.598623	0.487302	1.25242	0.963773	1.02381	1.14353	1.25402	0.968548	1.04451	1.19873	1.18304	0.957003	1.07438	0.961317	0.949183	1.02284	0.95485	0.950388	0.976371	0.93265	0.995301	0.996983	1.14597	0.436199	1.02994	0.977907	0.991632	0.972817	0.913669	1.0433	2.73486	0.900116	0.924568	1.01654
UMP	0.762132	6.85238	1.01009	1.38268	1.08489	0.919559	1.18989	1.30493	1.17803	0.907368	1.30655	1.31834	1.07803	0.993025	1.07355	1.03596	1.12144	1.30163	0.842673	0.637759	0.997785	1.13837	0.942933	0.71185	3.7061	0.778736	0.74557	0.920738	0.495761	0.675553	0.762426	0.725438	0.969409	0.567296	0.886008	1.08795	0.792319	0.40799	1.53708	0.998151	1.0186	1.16757	1.05446	1.01189	1.47922	0.872409	0.938562	1.17599	1.63694
Unknown#bth-pae-008_1031.8	ND	ND	ND	ND	ND	ND	ND	ND	ND	ND	ND	ND	ND	ND	ND	ND	ND	ND	ND	ND	ND	ND	ND	ND	ND	ND	ND	ND	ND	ND	ND	ND	ND	ND	ND	ND	ND	ND	ND	ND	ND	ND	ND	ND	ND	ND	ND	ND	ND
Unknown#bth-pae-013_1169.8	ND	ND	0.136871	0.213112	ND	ND	ND	ND	ND	ND	ND	ND	ND	ND	ND	ND	ND	0.785007	ND	ND	ND	0.351616	ND	0.37056	0.66471	0.667558	0.146296	0.938804	1.63914	0.536688	0.772573	0.749451	1.32635	0.65698	0.205568	0.974965	0.797028	0.610894	0.720949	0.697823	0.61441	0.929304	0.734035	1.12602	0.930137	0.783164	0.531642	1.01938	1.15621
Unknown#bth-pae-024_1385.3	ND	ND	ND	ND	ND	ND	ND	ND	ND	ND	ND	ND	ND	ND	ND	ND	ND	ND	ND	ND	ND	ND	ND	ND	ND	ND	ND	ND	ND	ND	ND	ND	ND	ND	ND	ND	ND	ND	ND	ND	ND	ND	ND	ND	ND	ND	ND	ND	ND
Unknown#bth-pae-039_1586.9	ND	ND	ND	ND	ND	ND	ND	ND	ND	ND	ND	ND	ND	ND	ND	ND	ND	ND	ND	ND	ND	ND	ND	ND	ND	ND	ND	ND	ND	0.0809062	ND	ND	0.644926	ND	1.44396	0.306926	ND	ND	0.407027	ND	ND	0.572633	1.71243	1.19165	4.53351	0.204515	0.932751	0.275702	0.839491
Unknown#bth-pae-061_1488.8	ND	ND	ND	ND	ND	ND	ND	ND	ND	ND	ND	ND	ND	ND	ND	ND	ND	ND	ND	ND	ND	ND	ND	ND	ND	ND	ND	ND	ND	ND	ND	ND	ND	ND	ND	ND	ND	ND	ND	ND	ND	ND	ND	ND	ND	ND	ND	ND	ND
Unknown#similar_to_Lumichrome	0.292002	ND	0.0129433	0.195074	0.0247654	ND	0.313946	0.0984895	0.961656	0.902665	0.346933	0.209705	0.630897	0.884083	0.798929	0.693503	0.575837	0.371026	0.786356	1.3493	1.07558	1.20403	1.10289	1.31017	1.33406	1.44004	1.55395	1.26742	1.59448	0.868798	0.526499	0.490862	0.440923	0.521176	1.0027	0.764012	0.851064	1.15406	1.28093	0.707905	1.10459	0.984502	0.851376	0.699662	0.857285	1.32381	1.30903	1.21402	0.785693
Unknown#sst-cgl-008_1248.7	1.02781	0.541803	1.05956	0.970846	0.99374	1.0469	0.944397	0.954243	0.99183	0.996116	0.975597	1.02815	1.07288	0.977454	0.882727	0.960559	0.914915	0.79629	0.86052	0.789545	0.82635	0.728993	0.843111	0.818483	0.728134	0.782182	0.884871	0.779085	0.721666	0.795426	0.928863	0.938913	0.878609	0.862252	0.951492	0.939154	0.881082	0.746315	1.15795	0.917332	0.890923	0.932182	0.901638	0.921295	0.90918	0.949423	0.931897	0.886954	0.96095
Unknown#sst-cgl-062_1772.1	0.422715	0.0101863	0.707458	1.01609	1.46626	0.732233	1.20989	1.83974	1.62348	1.18692	1.54567	1.42466	1.4922	0.712284	1.04357	1.31958	1.37085	1.22949	1.25116	0.486955	1.08626	1.22338	1.06884	0.875968	0.828464	1.0302	0.73608	0.848777	0.464736	1.06904	1.08845	0.966193	1.00121	0.832806	0.780104	0.901434	0.828708	1.06903	0.32118	1.01492	0.913065	1.00769	0.992824	0.97265	1.12069	1.43961	0.995212	0.952747	1.17956
Unknown#sst-cgl-101_2195.7	ND	ND	ND	ND	ND	ND	ND	ND	ND	ND	ND	ND	ND	ND	ND	ND	ND	ND	ND	ND	ND	ND	ND	ND	ND	ND	ND	ND	ND	1.04855	1.82735	1.59853	2.08788	1.22581	1.07336	1.96481	1.28272	0.587618	0.183347	0.656011	0.355119	0.829913	0.699039	1.57474	0.912515	1.64917	1.06529	0.856993	0.826632
Unknown#sst-cgl-109_2257.8	ND	ND	0.558326	ND	0.818411	0.468175	0.0157164	ND	ND	0.454611	0.231843	0.923538	0.049493	ND	ND	0.526781	ND	0.84877	1.15334	0.0733065	0.988908	ND	ND	1.40099	1.21161	1.07949	1.31794	1.42019	0.051089	ND	ND	ND	ND	ND	ND	ND	ND	ND	ND	ND	ND	ND	ND	ND	ND	ND	ND	ND	ND
Unknown#sst-cgl-111_2282.3	ND	ND	ND	ND	ND	ND	ND	ND	ND	ND	ND	ND	ND	ND	ND	ND	ND	ND	ND	ND	ND	ND	ND	ND	ND	ND	ND	ND	ND	ND	ND	ND	ND	ND	ND	ND	ND	ND	ND	ND	ND	ND	ND	ND	ND	ND	ND	ND	ND
Unknown#sst-cgl-119_2551.4	1.96822	ND	1.35583	0.933285	1.47158	1.26591	1.39136	1.01481	1.01574	0.974035	1.12696	1.31728	1.11238	1.15802	1.14437	0.844713	0.897969	0.824734	1.10514	1.02271	1.07678	0.926636	1.07431	1.08989	0.540921	0.362183	0.944647	0.921605	0.473109	0.738489	3.37534	2.88541	1.09083	3.02387	2.8655	0.98088	1.41461	0.534098	0.328498	1.18616	1.17062	0.681163	1.58523	0.919855	0.589069	1.54374	1.08454	0.661171	0.398742
Unknown#sst-cgl-121_2635	0.996832	0.62342	1.1066	0.903963	1.0846	1.04611	1.03918	0.961766	1.01368	0.99357	1.03694	1.01035	0.705271	1.10214	1.11516	0.953424	1.0093	0.976809	0.942767	1.00328	0.939367	0.882885	0.975925	1.02038	1.00084	1.05229	1.06476	0.958286	0.998942	1.40269	0.988223	0.965625	1.04485	0.892205	0.947229	1.07498	0.987933	0.871907	1.01309	1.00873	1.00408	1.03802	0.968376	1.03377	0.952549	1.03162	1.06792	1.02398	0.854991
Unknown#sst-cgl-122_2666	1.24093	0.5717	1.26501	1.01226	0.587259	1.14096	1.15984	1.08201	1.15541	1.07077	1.00594	1.04068	1.0557	1.13245	1.12185	0.960161	1.07155	0.905389	0.881953	0.977837	0.829317	0.777886	0.967301	0.919672	0.845305	0.66336	0.924321	0.60573	0.839369	1.78659	0.791248	1.01401	0.726968	0.993524	1.0729	0.3964	1.11597	0.970156	1.04295	1.13337	0.987766	0.983608	0.9405	0.973997	0.894586	0.914761	1.04923	0.479757	0.483748
Unknown#sst-cgl-129_3413.2	1.37712	0.58739	0.980224	0.694569	1.17603	1.38711	1.26967	1.00697	1.31225	0.564158	1.3619	1.07393	1.33434	1.18069	1.16787	1.43673	0.701401	0.718555	1.09325	1.01733	0.915576	0.852775	1.1367	1.12178	0.655953	0.933204	1.21616	0.965579	0.339044	1.10826	1.59363	1.55068	1.30302	1.24833	1.1574	1.16951	1.07994	0.943427	1.69002	0.904961	0.851335	1.07202	0.985421	1.0583	1.03849	0.553729	0.884129	0.962753	1.03957
Unknown#sst-cgl-A09_2381.3	1.11591	10.5473	0.423932	0.764218	6.01515	0.419632	0.325983	0.952502	0.480343	1.19591	0.399648	0.865831	0.455614	0.254754	1.4003	0.0142939	0.823821	0.665722	1.33211	0.957545	2.41456	2.74465	1.35585	0.859328	1.18051	0.967634	0.90946	1.41467	0.604955	0.922704	1.16538	1.16955	1.03762	1.03679	1.13178	1.24631	1.14205	0.147837	0.411364	0.917783	0.793093	1.24551	0.909889	1.18218	1.01035	0.622205	1.08031	1.05599	0.994675
Uracil	1.17554	4.02556	1.09273	0.776916	1.07896	1.04207	0.954438	0.852074	1.03387	0.913224	0.891137	0.934408	1.04508	1.007	0.970293	1.20033	0.934961	0.844169	0.903188	0.918889	0.88538	0.815608	0.951607	1.17972	1.21654	1.07521	1.1618	0.858945	1.2831	1.62313	1.19333	1.2697	1.08712	1.12524	1.10633	1.00997	1.17488	1.40798	2.80728	0.95287	0.96807	0.875945	0.979586	0.933391	0.763825	0.853917	1.03194	0.89377	0.763663
Urea	ND	ND	ND	ND	ND	ND	ND	ND	ND	ND	ND	ND	ND	ND	ND	ND	ND	ND	ND	ND	ND	ND	ND	ND	ND	ND	ND	ND	ND	ND	ND	ND	ND	ND	ND	ND	ND	ND	ND	ND	ND	ND	ND	ND	ND	ND	ND	ND	ND
Uridine	ND	ND	ND	ND	ND	ND	ND	ND	ND	ND	ND	ND	ND	ND	ND	ND	ND	ND	ND	ND	ND	ND	ND	ND	ND	ND	ND	ND	ND	ND	ND	ND	ND	ND	ND	ND	ND	ND	ND	ND	ND	ND	ND	ND	ND	ND	ND	ND	ND
Valine	1.07571	0.334413	1.14219	1.03467	1.19449	1.13112	1.07908	1.01359	1.06742	0.992329	0.990894	0.934408	0.972469	1.10857	1.09319	0.848363	1.07031	1.00997	0.793641	0.969123	1.0421	1.07296	0.722445	0.960382	0.992931	0.786255	0.549628	0.829961	0.883668	1.15954	1.24634	1.46279	0.849535	1.37213	1.25673	1.11419	1.22232	0.863944	0.853593	0.875152	0.951398	0.954418	0.895684	1.13843	0.890266	1.41215	0.949177	0.944914	0.69651
ND = not detected
[truncated: 189 more columns]
